# Supplementary material for: Factors Associated with the Dual Use of Electronic Cigarettes and Cigarettes among Thai Undergraduate Students Who Smoked Cigarettes
Source: Children (Basel). 2021 Dec 17;8(12):1197. doi: 10.3390/children8121197 (PMC8700373; doi:10.3390/children8121197)
Supplement: Supplementary file 1 [file children-08-01197-s001.zip]

Archive with 1 entries (1 files):
- children-1490554-supplementary.pdf
